# Supplementary material for: Hyperbranched Polymer Dendrimers Embedded in Electrospun Nanofibers for Safe and Sustainable Antibacterial Filtration Materials
Source: Polymers (Basel). 2026 Jan 30;18(3):374. doi: 10.3390/polym18030374 (PMC12899854; doi:10.3390/polym18030374)
Supplement: Supplementary file 1 [file polymers-18-00374-s001.zip]

Archive with 1 entries (1 files):
- polymers-4044426-supplementary.pdf
